# Supplementary material for: Decimetre-scale multicellular eukaryotes from the 1.56-billion-year-old Gaoyuzhuang Formation in North China
Source: Nat Commun. 2016 May 17;7:11500. doi: 10.1038/ncomms11500 (PMC4873660; doi:10.1038/ncomms11500)
Supplement: Supplementary Dataset 1 — Measurement data and morphological characteristics of the Gaoyuzhuang macroscopic fossils in the Yanshan area. *All fossils with size up to 15 mm in length and 3 mm in width were measured; Wmin=minimum width, Wmax=maximum width, L'=the longitudinal distance between the minimum width and maximum width, L=length of the specimen. [file ncomms11500-s2.xls]

## Sheet: Sheet1
Supplementary Data 1 Measurement data and morphological characteristics of the Gaoyuzhuang macroscopic fossils in the Yanshan area. *All fossils with size up to 15 mm in length and 3 mm in width were measured; Wmin=minimum width, Wmax=maximum width, L’=the longitudinal distance between the minimum width and maximum width, L=length of the specimen.
Specimens	Individuals	Size (millimeter)					Margin		Morphotypes				Fragments
		minimum width (Wmin)	maximum width (Wmax)	Length*(L')	Length (L)	Tapering ratio = (Wmax ̶ Wmin)/L'	Straight	Slight curve	Linear	Tongue-shaped	Cuneate	Oblong
07Kg1331	a	1	3.5	14.2	26.3	0.176056		●				●
07Kg1332	a	2	11.7	81.2	>122	0.119458	●				●
	b	2.4	10.2	33.1	>33.1	0.23565	●				●
07Kg1401	a	0.8	3.3	8.3	12.7	0.301205		●				●
Qg20007	a	2	30	140	>140	0.2	●				●
	b		5.4		25.6								●
	c		4.4		19.4								●
	d		28.3		44.6								●
	e		20.5		46.3								●
	f		21		31.5								●
	g		9.9		32.1								●
	h		13.7		27.4								●
	i		15.9		33.1								●
Qg20009	a	˗	>50	˗	>152	˗		●		●
	b		29.5		48.8								●
	c		11.3		38.4								●
	d		18.5		27.9								●
	e		57.4		59.5								●
	f		12.6		41.1								●
	g		17.3		23.8								●
	h		27.2		94.3								●
Qg20010	a	18.3	18.5	123	>123	0.00162602	●		●
	b	20	20	55	>55	0	●		●
	c	22	26	120	>120	0.0333333	●		●
	d		5		16								●
	e		20		30								●
Qg20011	a	49	76.2	131	>286	0.207634		●		●
	b	33.1	34.6	229	>231	0.00655022	●		●
	c		25.7		74.9								●
	d		19.8		51.7								●
	e		7.9		27.3								●
	f		11.2		44.2								●
	g		11.6		50.7								●
	h		22.3		42.5								●
	i		5.9		22.9								●
	j		5.2		21.8								●
Qg20012	a	˗	˗	˗	>107	˗		●		●
	b	9.2	25	145	>145	0.108966	●				●
	c	7.6	7.9	126	>126	0.00238095	●		●
	d	3.1	18.3	88	>88	0.172727	●				●
	e	1.6	4.5	16.7	>16.7	0.173653		●				●
	f		23.6		35.5								●
	g		16.7		52.7								●
	h		10.7		28.8								●
	i		5		16.4								●
Qg20014	a	˗	>12	˗	>110	˗	●		●
	b	>7	8.5	25	>25	0.06	●		●
	c	9.8	>30	95	>115	0.212632	●				●
	d	˗	>40	˗	>55	˗		●		●
	e	18	20	41	>70	0.0487805	●		●
	f		7.2		26.5								●
	g		9.1		26.1								●
	h		11.4		35.7								●
	i		13.4		57.3								●
	j		14.1		28.3								●
	k		22.6		37.9								●
	l		16.3		36.3								●
	m		24.3		63.2								●
	n		37.9		48.1								●
	o		16		23.1								●
	p		11.3		23.3								●
	q		21.4		29.6								●
Qg20015	a	3.5	34	90	>129	0.338889	●				●
	b		16.8		27.2								●
	c		17.6		26.6								●
	d		13.7		26.3								●
	e		14.8		37.9								●
	f		15.9		33.9								●
Qg20017	a	4.1	>26.4	90	>180	0.247778	●				●
	b	42	45	61	>79	0.0491803	●		●
	c		13.8		18.6								●
	d		15.2		20.7								●
	e		10.1		19.3								●
	f		29.1		45.8								●
	g		4.6		12.3								●
	h		6.9		20.3								●
	i		7.7		28.9								●
	j		17.3		21.1								●
	k		15.7		26.6								●
	l		27.1		49.4								●
	m		12.3		97.9								●
	n		17.5		37.9								●
	o		29.6		44.7								●
	p		14		17.5								●
	q		15.1		107.9								●
	r		6.5		39.6								●
	s		11.6		19.9								●
	t		9.1		13.7								●
	u		12.9		84.9								●
	v		24.7		84.2								●
Qg20018	a	5	20	90	>90	0.166667	●				●
	b	11	40	130	>130	0.223077	●				●
	c	7.5	7.5	85	>85	0	●		●
	d	15	27.2	73	>140	0.167123		●		●
	e		20.5		37.5								●
Qg20020	a	37.1	38.3	108	>108	0.0111111	●		●
	b		34.6		36.5								●
	c		7.3		54.1								●
Qg20024	a	10	30	95	>150	0.210526	●				●
	b		26		41								●
Qg98017	a	16.7	17.2	123	>150	0.00406504	●		●
	b	6.6	15	75	>83	0.112	●				●
	c	17.4	18.7	72	>72	0.0180556	●		●
	d	24.6	25.2	156	>167	0.00384615	●		●
	e	>22	>30	˗	>86	˗		●		●
	f	15.3	17.2	121	>121	0.0157025	●		●
	g		14.3		58.9								●
	h		11.7		20.5								●
	i		8.1		17.4								●
	j		14.3		25.9								●
	k		14.6		22.7								●
	l		15.4		46.9								●
	m		17.9		18.6								●
	n		17.1		110.8								●
	o		9.8		43.1								●
Qg98018	a	33.2	35	50	>145	0.036	●		●
	b		5.9		17.9								●
	c		10.59		19.5								●
	d		12.59		32.6								●
	e		7.6		17								●
	f		6.2		27.5								●
Qg98019	a	4	42.5	160	>160	0.240625	●				●
	b		4.3		16.7								●
	c		16.9		29.7								●
	d		7.6		44.2								●
	e		22.8		40.1								●
Qg98020	a	˗	>31	˗	>99.5	˗		●		●
	b	1.9	8.2	59	>59	0.10678	●				●
Qg98021	a	0.3	2.8	7.8	16.1	0.320513	●				●
Qg98024	a	17.7	18.3	66	>66	0.00909091	●		●
	b	19.4	19.4	43.7	>43.7	0	●		●
	c	13.2	20.1	195	>195	0.0353846	●		●
	d	18.8	20.1	49.4	>49.4	0.0263158	●		●
	e	10.6	12.9	39.5	>39.5	0.0582278	●		●
	f	23.6	23.8	61.4	>61.4	0.00325733	●		●
	g	21.1	23.7	64.3	>64.3	0.0404355	●		●
	h		10.7		18.3								●
	i		12.3		30.9								●
	j		22.7		39.4								●
Qg98025	a	3.3	15.8	75	>105	0.166667	●				●
	b		3.9		20.5								●
	c		13.8		43.6								●
	d		12.8		19.7								●
	e		8.7		36.9								●
	f		16.9		29.7								●
	g		5.6		41.9								●
	h		14.1		26.9								●
	i		31.9		37.3								●
	j		35.2		42.5								●
	k		26.2		31.7								●
Qg98029	a	11.2	12.9	90	102.6	0.0188889	●		●
	b		13.7		63.2								●
	c		7.2		21.5								●
	d		17.7		46.9								●
	e		16.3		25.8								●
	f		12.6		27.2								●
Qg98030	a	10.1	13.2	63.3	>63.3	0.0489731	●		●
	b		14.6		21								●
Qg98034	a	23.3	26	70	>100	0.0385714	●		●
	b		9.5		29								●
	c		8.3		24.5								●
	d		7.9		28								●
Qg98035	a	24	78.4	166	>193	0.327711		●		●
	b		11.2		21								●
	c		6.4		16.1								●
	d		14.2		19.7								●
	e		6.3		22.2								●
